# Supplementary material for: Computational Identification of the Proteins Associated With Quorum Sensing and Biofilm Formation in Mycobacterium tuberculosis
Source: Front Microbiol. 2020 Jan 22;10:3011. doi: 10.3389/fmicb.2019.03011 (PMC6988586; doi:10.3389/fmicb.2019.03011)
Supplement: TABLE S1 — List of 115 BQAPs with annotations. [file Table_1.XLSX]

## Sheet: Literature Search
Gene:Protein	Function	Reference
Biofilm Associated Proteins
Rv3312A:mtp	Secreted protein antigen	PMID23907521;PMID17360408
Rv3852:hns	Possible histone-like protein Hns	PMC3624558
Rv2583c:relA	Probable GTP pyrophosphokinase RelA (ATP:GTP 3'-pyrophosphotransferase) (PPGPP synthetase I) ((P)PPGPP synthetase) (GTP diphosphokinase)	PMC3889611
Rv0020c:fhaA	Conserved protein with FHA domain, FhaA	PMC4363115
Rv0097:-	Possible oxidoreductase	PMC4363115
Rv0242c:fabG4	Probable 3-oxoacyl-[acyl-carrier protein] reductase FabG4 (3-ketoacyl-acyl carrier protein reductase)	PMC4363115
Rv1996:-	Universal stress protein family protein	PMC4363115
Rv2216:-	hypothetical protein	PMC4363115
Rv2296:-	Probable haloalkane dehalogenase	PMC4363115
Rv2691:ceoB	TRK system potassium uptake protein CeoB	PMC4363115
Rv3237c:-	hypothetical protein	PMC4363115
Rv3519:-	hypothetical protein	PMC4363115
Rv2338c:moeW	Possible molybdopterin biosynthesis protein MoeW	PMID: 23776209
Rv3790:dprE1	Decaprenylphosphoryl-beta-D-ribose 2'-oxidase	PMID: 23776209
Rv2911:dacB2	Probable penicillin-binding protein DacB2 (D-alanyl-D-alanine carboxypeptidase) (DD-peptidase) (DD-carboxypeptidase) (PBP) (DD-transpeptidase) (serine-type D-ala-D-ala carboxypeptidase) (D-amino acid hydrolase)	PMID: 25467937
Rv2914c:pknI	Probable transmembrane serine/threonine-protein kinase I PknI (protein kinase I) (STPK I) (phosphorylase B kinase kinase) (hydroxyalkyl-protein kinase)	PMID: 25467937
Rv0410c:pknG	Serine/threonine-protein kinase PknG (protein kinase G) (STPK G)	PMID: 25884716
Rv0413:mutT3	Possible mutator protein MutT3 (7,8-dihydro-8-oxoguanine-triphosphatase) (8-oxo-dGTPase) (dGTP pyrophosphohydrolase)	PMID: 25884716
Rv3443c:rplM	50S ribosomal protein L13 RplM	PMID: 25884716
Rv0024	Putative secreted protein P60-related protein	PMID: 26706821
Rv1013:pks16	Putative polyketide synthase Pks16	PMID:18466296
Rv2092c:helY	ATP-dependent DNA helicase HelY	PMID:18466296
Rv3452:cut4	Probable cutinase precursor Cut4	PMID:20375425
Rv0021c:-	hypothetical protein	PMID:22123254
Rv0199:-	Probable conserved membrane protein	PMID:22123254
Rv0252:nirB	Probable nitrite reductase [NAD(P)H] large subunit [FAD flavoprotein] NirB	PMID:22123254
Rv2946c:pks1	Probable polyketide synthase Pks1	PMID:22123254
Rv3883c:mycP1	Membrane-anchored mycosin MycP1 (serine protease) (subtilisin-like protease) (subtilase-like) (mycosin-1)	PMID:22123254
Rv0574c:-	hypothetical protein	PMID:25312955
Rv0475:hbhA	Iron-regulated heparin binding hemagglutinin HbhA (adhesin)	PMID:9064359
Rv0202c:mmpL11	Probable conserved transmembrane transport protein MmpL11	PMID:28507063
Quorum Sensing Associated Proteins
Rv3416:whiB3	Transcriptional regulatory protein WhiB-like WhiB3 Contains [4FE-4S] cluster	PMC1695489
Rv1991c:mazF6 (MazF-mt3)	Toxin MazF6	PMID:29717013
Rv1102c:mazF3 (MazF-mt6)	Toxin MazF3	PMID:29717013
(p)ppGpp Metabolism
Rv2583c:relA	Probable GTP pyrophosphokinase RelA (ATP:GTP 3'-pyrophosphotransferase) (PPGPP synthetase I) ((P)PPGPP synthetase) (GTP diphosphokinase)	PMC3889611
Rv1625c:cya	Membrane-anchored adenylyl cyclase Cya	PMC4821796
Proteins with LuxR domains
Rv0195:-	two component transcriptional regulator	PMID:21678467; PMID:23673208
Rv0386:-	transcriptional regulator	PMID:21678467; PMID:23056438
Rv0491:regX3	two component sensory transduction protein RegX	PMID:21678467
Rv0890c:-	HTH-type transcriptional regulator	PMID:21678467
Rv0894:-	transcriptional regulator	PMID:21678467
Rv1358:-	transcriptional regulator	PMID:23056438
Rv2488c:-	LuxR family transcriptional regulator	PMID:21678467;PMID:23056438
C-di-GMP Metabolism
Rv1354c:-	hypothetical protein	PMID:21151497; PMID:24080120
Rv1357c:-	hypothetical protein	PMID:21151497; PMID:24080120

## Sheet: Comparative Genomics
Query - M. tuberculosis Homolog	Query Function	Target Name	Target Function	Target Genome
Biofilm Associated
Rv1302:rfe	Probable undecapaprenyl-phosphate alpha-N-acetylglucosaminyltransferase Rfe (UDP-GlcNAc transferase)	wecA	Undecaprenyl-phosphate alpha-N-acetylglucosaminyl 1-phosphate transferase	[Haemophilus influenzae (strain 86-028NP)]
Rv1151c:-	Transcriptional regulatory protein	MRA_1161	NAD-dependent deacetylase	[Mycobacterium tuberculosis H37Ra]
Rv3676:crp	Transcriptional regulatory protein Crp (Crp/Fnr-family)	WP_054104514.1 (from Yersinia pestis)	Regulator of biofilm formation, Fnr family	[Neorhizobium galegae bv. officinalis] [Rhizobium sp. NT-26] [Agrobacterium tumefaciens 5A] [Shinella sp. DD12] [Agrobacterium albertimagni AOL15] [Agrobacterium vitis (strain S4 / ATCC BAA-846) (Rhizobium vitis (strain S4))]
Rv0081:-	Probable transcriptional regulatory protein	bigR	Biofilm growth-associated repressor	[Achromobacter sp.] [Afipia felis ATCC 53690] [Ferriphaselus amnicola] [Limnohabitans sp. 63ED37-2] [Methylibium sp. T29] [Methylibium sp. T29-B] [Methylobacterium radiotolerans] [Omnitrophica bacterium OLB16] [Oscillibacter sp. KLE 1745] [Rhizobium fredii (strain HH103) (Sinorhizobium fredii)] [Thalassobius gelatinovorus (Ruegeria gelatinovora)] [Thalassobius mediterraneus] [Variibacter gotjawal…
Rv0362:mgtE	Possible Mg2+ transport transmembrane protein MgtE	mgtE	Magnesium transporter MgtE	[Aeromonas hydrophila]
Rv2298:-	hypothetical protein	Csh1p/CSH1	Associated with the cell surface hydrophobicity (CSH)	Candida albicans
Rv2887:-	Probable transcriptional regulatory protein	slyA	Transcriptional regulator SlyA	[Escherichia coli (strain K12)]
Rv3357:relJ	Antitoxin RelJ	YefM	Antitoxin of the YoeB-YefM toxin-antitoxin system	[Escherichia coli str. K-12 substr. MG1655]
Rv3358:relK	Toxin RelK	YoeB	Toxin of the YoeB-YefM toxin-antitoxin system	[Escherichia coli str. K-12 substr. MG1655]
Rv3666c:dppA	Probable periplasmic dipeptide-binding lipoprotein DppA	oppA	Periplasmic oligopeptide-binding protein	[Escherichia coli (strain K12)]//Vibrio fluvialis
Rv1384:carB	Probable carbamoyl-phosphate synthase large chain CarB (carbamoyl-phosphate synthetase ammonia chain)	carB	Carbamoyl-phosphate synthase large subunit	[Escherichia coli str. K-12 substr. MG1655]
Rv3053c:nrdH	Probable glutaredoxin electron transport component of NRDEF (glutaredoxin-like protein) NrdH	nrdH	Glutaredoxin-like protein NrdH	[Escherichia coli (strain K12)]
Rv0409:ackA	Probable acetate kinase AckA (acetokinase)	ackA	acetate kinase A and propionate kinase 2	[Escherichia coli str. K-12 substr. MG1655]
Rv2710:sigB	RNA polymerase sigma factor SigB	RpoS	RNA polymerase sigma factor RpoS	[Herminiimonas arsenicoxydans]
Rv3784:-	Possible dTDP-glucose 4,6-dehydratase	galE	UDP-glucose 4-epimerase	[Vibrio cholerae]
Rv1176c:-	hypothetical protein	aphA	Putative uncharacterized protein aphA	[Vibrio cholerae]
Rv2158c:murE	Probable UDP-N-acetylmuramoylalanyl-D-glutamate-2,6-diaminopimelate ligase MurE	murE	UDP-N-acetylmuramoyl-L-alanyl-D-glutamate--L-lysine ligase	[Streptococcus pneumoniae]
Rv2539c:aroK	Shikimate kinase AroK (SK)	aroK	Shikimate kinase	[Streptococcus pneumoniae]
Rv0482:murB	Probable UDP-N-acetylenolpyruvoylglucosamine reductase MurB (UDP-N-acetylmuramate dehydrogenase)	murB	UDP-N-acetylenolpyruvoylglucosamine reductase	[Streptococcus pneumoniae]
Rv0014c:pknB	Transmembrane serine/threonine-protein kinase B PknB (protein kinase B) (STPK B)	pknB	Putative serine/threonine protein kinase	[Streptococcus mutans serotype c (strain ATCC 700610 / UA159)]
Rv2462c:tig	Probable trigger factor (TF) protein Tig	tig	Trigger factor	[Streptococcus mutans serotype c (strain ATCC 700610 / UA159)]
Rv2245:kasA	3-oxoacyl-[acyl-carrier protein] synthase 1 KasA (beta-ketoacyl-ACP synthase) (KAS I)	kasA	3-oxoacyl-ACP synthase	[Mycobacterium smegmatis str. MC2 155]
Rv2246:kasB	3-oxoacyl-[acyl-carrier protein] synthase 2 KasB (beta-ketoacyl-ACP synthase) (KAS I)	kasB	3-oxoacyl-(Acyl-carrier-protein) synthase 2 KasB	[Mycobacterium smegmatis str. MC2 155]
Rv3417c:groEL1	60 kDa chaperonin 1 GroEL1 (protein CPN60-1) (GroEL protein 1)	MSMEG_1583:groEL	molecular chaperone GroEL	Mycobacterium smegmatis str. MC2 155
Rv1484:inhA	NADH-dependent enoyl-[acyl-carrier-protein] reductase InhA (NADH-dependent enoyl-ACP reductase)	MSMEG_3151	enoyl-ACP reductase	[Mycobacterium smegmatis str. MC2 155]
Rv3441c:mrsA	Probable phospho-sugar mutase / MrsA protein homolog	glmM	Phosphoglucosamine mutase	[Mycobacterium smegmatis str. MC2 155]
Rv3597c:lsr2	Iron-regulated H-NS-like protein Lsr2	Lsr2	Lsr2 protein	[Mycobacterium smegmatis str. MC2 155]
Rv1746:pknF	Anchored-membrane serine/threonine-protein kinase PknF (protein kinase F) (STPK F)	MSMEG_3677 (PknF)	serine/threonine protein kinase	[Mycobacterium smegmatis str. MC2 155]
Rv3874:esxB	10 kDa culture filtrate antigen EsxB (LHP) (CFP10)	esxB	ESAT-6-like protein	[Mycobacterium smegmatis]
Rv3875:esxA	6 kDa early secretory antigenic target EsxA (ESAT-6)	esxA	ESAT-6-like protein	[Mycobacterium smegmatis]
Rv2136c:-	Possible conserved transmembrane protein	bacA	UDP pyrophosphate phosphatase	[Mycobacterium smegmatis str. MC2 155] [Streptococcus pneumoniae]
Rv0062:celA1	Possible cellulase CelA1	MSMEG_6752	endoglucanase	[Mycobacterium smegmatis
Rv1235:lpqY	trehalose ABC transporter substrate-binding lipoprotein LpqY	MSMEI_4934:lpqY	sugar-binding lipoprotein LpqY	[Mycobacterium smegmatis str. MC2 155]
Rv1236:sugA	sugar ABC transporter permease SugA	MSMEI_4933:sugA	ABC sugar transporter, permease component	[Mycobacterium smegmatis str. MC2 155]
Rv1237:sugB	sugar ABC transporter permease SugB	MSMEI_4932:sugB	sugar-transport integral membrane protein ABC transporter SugB	[Mycobacterium smegmatis str. MC2 155]
Rv1238:sugC	sugar ABC transporter ATP-binding protein SugC	MSMEI_4931:sugC	sugar-transport ATP-binding protein ABC transporter sugC	[Mycobacterium smegmatis str. MC2 155]
Rv0539:-	Probable dolichyl-phosphate sugar synthase (dolichol-phosphate sugar synthetase) (dolichol-phosphate sugar transferase) (sugar phosphoryldolichol synthase)	MAV_4605	glycosyltransferase	[Mycobacterium avium 104]
Rv0529:ccsA	Possible cytochrome C-type biogenesis protein CcsA	ccsA	cytochrome c-type biogenesis protein	Mycobacterium avium 104
Rv0973c:accA2	Probable acetyl-/propionyl-coenzyme A carboxylase alpha chain (alpha subunit) AccA2: biotin carboxylase + biotin carboxyl carrier protein (BCCP)	accA2	AccA2	Mycobacterium avium 104
Rv0974c:accD2	Probable acetyl-/propionyl-CoA carboxylase (beta subunit) AccD2	accD2	AccD2	Mycobacterium avium 104
Rv1660:pks10	Chalcone synthase Pks10	Pks10	Pks10 protein	Mycobacterium avium 104
Rv3308:pmmB	Probable phosphomannomutase PmmB (phosphomannose mutase)	pmmB	phosphoglucomutase/phosphomannomutase	[Mycobacterium avium 104] [Bacillus subtilis (strain 168)] [Mycobacterium paratuberculosis (strain ATCC BAA-968 / K-10)]
Rv3523:ltp3	Probable lipid carrier protein or keto acyl-CoA thiolase Ltp3	MAV_0636	acetyl-CoA acetyltransferase	Mycobacterium avium 104
Rv3310:sapM	Acid phosphatase (acid phosphomonoesterase) (phosphomonoesterase) (glycerophosphatase)	MAV_4287	secreted acid phosphatase	Mycobacterium avium 104
Rv3526:kshA	Oxygenase component of 3-ketosteroid-9-alpha-hydroxylase KshA	MAV_0633	Rieske [2Fe-2S] domain protein	Mycobacterium avium 104
Rv0359:-	Probable conserved integral membrane protein	MAV_4781	peptidase, M50 family protein	[Mycobacterium avium 104]
Rv1258c:-	Probable conserved integral membrane transport protein	MAV_1406	MFS transporter	[Mycobacterium avium subsp. hominissuis A5]
Rv3411c:guaB2	Probable inosine-5'-monophosphate dehydrogenase GuaB2 (imp dehydrogenase) (inosinic acid dehydrogenase) (inosinate dehydrogenase) (imp oxidoreductase) (inosine-5'-monophosphate oxidoreductase) (IMPDH) (IMPD)	MAV_4356	inosine-5'-monophosphate dehydrogenase	[Mycobacterium avium 104]
Rv1821:secA2	Possible preprotein translocase ATPase SecA2	SECA_MYCA1 RecName: Full=Protein translocase subunit SecA		[Mycobacterium avium]
Rv0844c:narL	Possible nitrate/nitrite response transcriptional regulatory protein NarL	degU	Transcriptional regulatory protein DegU	[Bacillus subtilis (strain 168)]
Rv0993:galU	UTP--glucose-1-phosphate uridylyltransferase GalU (UDP-glucose pyrophosphorylase) (UDPGP) (alpha-D-glucosyl-1-phosphate uridylyltransferase) (uridine diphosphoglucose pyrophosphorylase)	gtaB	UTP--glucose-1-phosphate uridylyltransferase	[Bacillus subtilis (strain 168)]
Rv3859c:gltB	Probable ferredoxin-dependent glutamate synthase [NADPH] (large subunit) GltB (L-glutamate synthase) (L-glutamate synthetase) (NADH-glutamate synthase) (glutamate synthase (NADH))(NADPH-GOGAT)	BSU18450	Glutamate synthase [NADPH] large chain	[Bacillus subtilis (strain 168)]
Rv3610c:ftsH	Membrane-bound protease FtsH (cell division protein)	ftsH	ATP-dependent zinc metalloprotease FtsH	[Streptococcus pneumoniae] [Bacillus subtilis (strain 168)]
Rv3133c:devR	Two component transcriptional regulatory protein DevR (probably LuxR/UhpA-family)	LiaR	Transcriptional regulatory protein LiaR	Streptococcus mutans UA159 Streptococcus uberis Bacillus subtilis subsp. subtilis str. 168
Rv1165:typA	Possible GTP-binding translation elongation factor TypA (tyrosine phosphorylated protein A) (GTP-binding protein)	TypA	regulatory protein TypA	Pseudomonas aeruginosa
Rv2984:ppk1	Polyphosphate kinase PPK (polyphosphoric acid kinase) (ATP-polyphosphate phosphotransferase)	ppk	Polyphosphate kinase	[Pseudomonas aeruginosa (strain ATCC 15692 / PAO1 / 1C / PRS 101 / LMG 12228)]
Rv0038:-	hypothetical protein	algH	Required for alginate production	Pseudomonas aeruginosa
Rv0467:icl1	Isocitrate lyase Icl (isocitrase) (isocitratase)	aceA	isocitrate lyase	[Pseudomonas aeruginosa]
Rv2959c:-	Possible methyltransferase (methylase)	FlhH	Motility/biofilm formation protein FlhH	[Paenibacillus sp. FSL H8-237] [Marine Group I thaumarchaeote SCGC AAA799-P11] [Candidatus Nitrosopumilus sp. AR2]
Rv0491:regX3	Two component sensory transduction protein RegX3 (transcriptional regulatory protein) (probably LuxR-family)	WalR ArcA	Transcriptional regulatory protein WalR (which is with WalK) in Staphylococcus aureus) Aerobic respiration control protein ArcA (Which is with ArcB) in [Haemophilus influenzae)	[Staphylococcus aureus (strain NCTC 8325)] [Haemophilus influenzae (strain 86-028NP)]
Rv1406:fmt	Probable methionyl-tRNA formyltransferase Fmt	SAOUHSC_01183	Formyl transferase	Staphylococcus aureus
Rv1020:mfd	Probable transcription-repair coupling factor Mfd (TRCF)	mfd	Transcription-repair-coupling factor	[Staphylococcus aureus]
Rv1023:eno	Probable enolase Eno	eno	Enolase	[Staphylococcus aureus]
Quorum Sensing Associated
Rv2801c:mazF9	Toxin MazF9	MazF	mazF|Endoribonuclease MazF	Escherichia coli K-12
Rv1447c:zwf2	Probable glucose-6-phosphate 1-dehydrogenase Zwf2 (G6PD)	zwf	zwf|Glucose-6-phosphate 1-dehydrogenase	Escherichia coli K-12
Rv1260:-	Probable oxidoreductase	pqsH	pqsH|2-heptyl-3-hydroxy-4(1H)-quinolone synthase	Pseudomonas aeruginosa PAO1
Rv0535:pnp	Probable 5'-methylthioadenosine phosphorylase Pnp (MTA phosphorylase)	PaMTIP	Crystal Structure of 5'-methylthioinosine phosphorylase from Psedomonas aeruginosa in complex with hypoxanthine	Psedomonas aeruginosa
Rv3295:-	Probable transcriptional regulatory protein (probably TetR-family)	LitR (HapR)	Quorum sensing transcriptional regulator LitR (HapR)	[Vibrio fischeri (strain ATCC 700601 / ES114)]
Rv0091:mtn	Probable bifunctional MTA/SAH nucleosidase Mtn: 5'-methylthioadenosine nucleosidase (methylthioadenosine methylthioribohydrolase) + S-adenosylhomocysteine nucleosidase (S-adenosyl-L-homocysteine homocysteinylribohydrolase)	Vch1786_I1868	Crystal structure of Vibrio cholerae 5'-methylthioadenosine/S-adenosyl homocysteine nucleosidase (MTAN) complexed with butylthio-DADMe-Immucillin A	Vibrio cholerae
Rv2300c:-	hypothetical protein	AF478059	QUORUM-QUENCHING N-ACYL HOMOSERINE LACTONE HYDROLASE	Bacillus thuringiensis
Rv0566c:-	hypothetical protein	XC_3703	UPF0234 protein XC_3703	[Xanthomonas campestris pv. campestris (strain 8004)]
Rv0981:mprA	Mycobacterial persistence regulator MRPA (two component response transcriptional regulatory protein)	QseB	Transcription regulatory protein; quorum sensing DNA-binding response regulator in two-component regulatory system with QseC	Haemophilus influenzae Escherichia coli
