# Supplementary material for: Computational Identification of the Proteins Associated With Quorum Sensing and Biofilm Formation in Mycobacterium tuberculosis
Source: Front Microbiol. 2020 Jan 22;10:3011. doi: 10.3389/fmicb.2019.03011 (PMC6988586; doi:10.3389/fmicb.2019.03011)
Supplement: TABLE S2 — Percent identities of the conserved BQAP homologs across biofilm forming bacteria. [file Table_2.XLSX]

## Sheet: Readme
The following genomes were considered for the phylogenetic analysis:
Escherichia coli (EC)
Haemophilus influenzae (HI)
Klebsiella pneumoniae (KP)
Pseudomonas aeruginosa (PA)
Vibrio cholerae (VC)
Yersinia pestis (YP)
Bacillus subtilis (BS)
Listeria monocytogenes (LM)
Staphylococcus aureus (SA)
Staphylococcus epidermidis (SE)
Streptococcus mutans (SM)
Streptococcus pneumoniae (SP)
Mycobacterium africanum (MAfr)
Mycobacterium canetti (MC)
Mycobacterium bovis (MB)
M. avium (MA)
Mycolicibacterium smegmatis, basonym Mycobacterium smegmatis (MS)
M. leprae (ML)

## Sheet: Supplementary Table 2
Supplementary Table 2: Percent identities of the conserved BQAP homologs across biofilm forming bacteria
Gene	Protein	Function	BS	LM	SA	SE	SM	SP	EC	HI	KP	PA	VC	YP	MAfr	MB	MC	ML	MA	MS
Rv0491	regX3	Two component sensory transduction protein RegX3 (transcriptional regulatory protein) (probably LuxR-family)	47.79	49.78	46.7	46.7	44.21	45.65	39.65	0	42.48	43.95	38.67	37.72	100	100	100	95.43	99.12	92.98
Rv0993	galU	UTP--glucose-1-phosphate uridylyltransferase GalU (UDP-glucose pyrophosphorylase) (UDPGP) (alpha-D-glucosyl-1-phosphate uridylyltransferase) (uridine diphosphoglucose pyrophosphorylase)	39.18	38.46	35.9	34.87	36.18	35.62	38.54	36.86	38.91	38.38	37.55	36.21	99.67	99.67	99.67	89.74	88.37	82.51
Rv1023	eno	Probable enolase Eno	58.59	61.88	56.98	56.88	57.01	56.18	55.29	55.81	55.53	55.37	53.65	55.76	99.53	99.77	99.77	88.81	93.47	86.18
Rv1165	typA	Possible GTP-binding translation elongation factor TypA (tyrosine phosphorylated protein A) (GTP-binding protein)	46.75	46.15	45.43	44.94	46.46	46.4	45.89	44.41	45.41	44.98	46.15	45.57	99.84	100	100	85.35	87.28	85.18
Rv1238	sugC	Probable sugar-transport ATP-binding protein ABC transporter SugC	50.77	49.62	47.53	46.21	50.37	47.76	46.8	0	47.04	47.13	45.95	52.31	100	100	99.75	79.95	85.86	73.72
Rv1384	carB	Probable carbamoyl-phosphate synthase large chain CarB (carbamoyl-phosphate synthetase ammonia chain)	46.75	46.02	45.57	45.24	45.66	45.21	52.37	0	52.46	51.61	51.66	51.74	99.91	99.91	99.64	88.93	92.25	88.75
Rv2583c	relA	Probable GTP pyrophosphokinase RelA (ATP:GTP 3'-pyrophosphotransferase) (PPGPP synthetase I) ((P)PPGPP synthetase) (GTP diphosphokinase)	44.35	42.62	41.15	41.57	40.11	38.5	39.42	37.41	39.31	39.8	38.62	39.48	100	100	100	93.54	93.04	92.01
Rv2710	sigB	RNA polymerase sigma factor SigB	51.85	52.53	53.2	53.2	49.66	48.71	39.37	28.69	39.37	37.85	39.13	38.14	100	100	100	96.2	97.78	93.67
Rv3411c	guaB2	Probable inosine-5'-monophosphate dehydrogenase GuaB2 (imp dehydrogenase) (inosinic acid dehydrogenase) (inosinate dehydrogenase) (imp oxidoreductase) (inosine-5'-monophosphate oxidoreductase) (IMPDH) (IMPD)	53.77	52.75	54.38	54.88	51.23	51.65	53.88	54.69	53.67	54.29	53.67	54.08	100	100	100	92.44	93.97	90.02
Rv3441c	mrsA	Probable phospho-sugar mutase / MrsA protein homolog	45.29	48.31	47.31	48.21	45.09	46.13	44.37	43.5	43.27	43.72	43.24	44.1	100	100	99.78	87.64	86.61	79.03
Rv3443c	rplM	50S ribosomal protein L13 RplM	52.21	56.03	50.35	50.35	54.07	53.33	52.55	53.28	52.55	51.09	51.09	51.09	100	100	100	91.84	88.44	80.95
Rv3859c	gltB	Probable ferredoxin-dependent glutamate synthase [NADPH] (large subunit) GltB (L-glutamate synthase) (L-glutamate synthetase) (NADH-glutamate synthase) (glutamate synthase (NADH))(NADPH-GOGAT)	52.06	49.67	45.53	45.2	45.15	0	43	0	43.23	43.43	53.84	43.23	99.87	99.93	99.87	90.24	92.47	84.91
Rv0038	Rv0038	hypothetical protein	0	0	0	0	0	0	28.24	25	29.09	31.11	29.84	26.06	100	100	100	88.61	90.95	82.59
Rv0482	murB	Probable UDP-N-acetylenolpyruvoylglucosamine reductase MurB (UDP-N-acetylmuramate dehydrogenase)	25.27	27.32	26.57	26.14	27.63	27.63	33.33	32.96	33.14	34.36	33.14	34.46	100	100	100	79.03	75.56	68.39
Rv0981	mprA	Mycobacterial persistence regulator MRPA (two component response transcriptional regulatory protein)	46.22	43.3	0	0	0	0	43.67	40.71	45.41	45.33	0	0	99.12	99.12	99.12	94.3	97.81	90.35
Rv1151c	Rv1151c	Transcriptional regulatory protein	34.7	36.67	34.19	31.49	0	0	36.84	38.86	35.59	50	37.08	35.81	99.58	100	99.58	85.23	85.41	69.2
Rv1236	sugA	sugar ABC transporter permease SugA	0	0	0	0	0	30.3	31.47	0	0	0	0	36.22	100	100	100	81.85	85.12	78.5
Rv1237	sugB	Probable sugar-transport integral membrane protein ABC transporter SugB	0	34.89	32.17	0	0	33.93	34.26	0	29.25	0	32.3	28.85	100	100	100	89.42	89.02	85.29
Rv1302	rfe	Probable undecapaprenyl-phosphate alpha-N-acetylglucosaminyltransferase Rfe (UDP-GlcNAc transferase)	34.88	35.2	35.62	31.05	30.97	0	29.07	28.1	25.41	28.16	0	26.52	99.75	99.75	100	89.2	93.97	85.5
Rv1354c	Rv1354c	hypothetical protein	0	0	0	0	0	0	22.94	0	33.82	34	32.14	22.99	100	100	100	63.31	59.44	62.64
Rv1406	fmt	Probable methionyl-tRNA formyltransferase Fmt	33.99	32.04	33.01	32.58	28.71	28.48	38.33	35.86	38.28	37.86	34.97	35.53	100	100	100	80.7	82.54	78.43
Rv1484	inhA	NADH-dependent enoyl-[acyl-carrier-protein] reductase InhA (NADH-dependent enoyl-ACP reductase)	29.52	32.36	31.7	32.83	0	0	33.21	32.21	34.19	31.41	0	0	99.63	100	100	90.33	89.59	87.36
Rv2136c	Rv2136c	Possible conserved transmembrane protein	31.39	0	30.22	29.21	33.7	31.29	35.23	0	35.96	35.13	35.56	33.46	100	99.64	100	82.61	32.78	73.09
Rv2158c	murE	Probable UDP-N-acetylmuramoylalanyl-D-glutamate-2,6-diaminopimelate ligase MurE	39.79	39.17	29.23	30.64	30.73	30.77	39.29	34.43	39.79	40.83	37.08	40.17	100	100	99.63	74.37	79.05	68.84
Rv2216	Rv2216	hypothetical protein	31.99	31.53	31.4	31.86	0	0	39.46	33.45	39.32	40.14	35.41	38.21	100	100	100	83.89	84.56	68.69
Rv2245	kasA	3-oxoacyl-[acyl-carrier protein] synthase 1 KasA (beta-ketoacyl-ACP synthase) (KAS I)	40	37.99	38.11	38.63	0	36.1	42.05	0	42.3	41.43	40.24	43	100	100	100	92.79	91.35	86.3
Rv2984	ppk1	Polyphosphate kinase PPK (polyphosphoric acid kinase) (ATP-polyphosphate phosphotransferase)	0	0	0	44.29	0	0	33.94	0	34.79	39.29	34.66	34.44	100	100	100	87.87	86.25	82.98
Rv3053c	nrdH	Probable glutaredoxin electron transport component of NRDEF (glutaredoxin-like protein) NrdH	0	0	0	0	32.86	39.44	41.77	0	0	0	0	54.67	100	100	100	91.14	88.61	83.54
Rv3610c	ftsH	Membrane-bound protease FtsH (cell division protein)	49.01	0	0	0	0	0	49.09	48.66	49.01	0	46.74	49.01	99.87	100	99.87	86.96	85.41	87.39
Rv3676	crp	Transcriptional regulatory protein Crp (Crp/Fnr-family)	26.92	0	0	0	0	0	32.28	32.28	32.28	30.27	32.28	31.75	100	100	99.55	96.43	96.88	97.77
Rv0091	mtn	Probable bifunctional MTA/SAH nucleosidase Mtn: 5'-methylthioadenosine nucleosidase (methylthioadenosine methylthioribohydrolase) + S-adenosylhomocysteine nucleosidase (S-adenosyl-L-homocysteine homocysteinylribohydrolase)	32.8	30.2	30.52	32.28	31.96	31.08	28.69	26.98	27.89	0	30.31	27.49	100	100	94.9	0	0	59.6
Rv0252	nirB	Probable nitrite reductase [NAD(P)H] large subunit [FAD flavoprotein] NirB	34.93	0	33.04	31.87	0	0	49.76	0	49.64	37.09	0	49.63	100	100	99.65	0	89.42	77.57
Rv0362	mgtE	Possible Mg2+ transport transmembrane protein MgtE	28.69	0	30.93	32.7	0	0	0	0	46.13	28.15	44.84	27.83	100	99.78	100	0	0	60.71
Rv0409	ackA	Probable acetate kinase AckA (acetokinase)	43.51	44.5	41.15	40.36	41.19	41.15	41.96	41.35	41.52	44.14	42.36	42.71	99.74	100	100	0	77.78	66.31
Rv0467	icl1	Isocitrate lyase Icl (isocitrase) (isocitratase)	0	0	0	0	0	0	62.3	0	62.3	26.26	61.45	60.42	100	100	100	0	92.99	92.06
Rv0566c	Rv0566c	hypothetical protein	45.06	0	0	0	0	0	44.1	42.86	42.86	39.13	43.4	46.58	100	100	100	0	93.25	87.12
Rv0844c	narL	Possible nitrate/nitrite response transcriptional regulatory protein NarL	33.94	0	0	0	0	0	35.85	0	35.05	36.02	0	33.84	99.54	99.54	100	0	87.91	76.39
Rv1447c	zwf2	Probable glucose-6-phosphate 1-dehydrogenase Zwf2 (G6PD)	39.88	39.09	37.35	36.94	0	36.38	41.65	39.84	41.65	41.85	38.9	41.7	100	100	99.81	0	90.62	84.98
Rv2298	Rv2298	hypothetical protein	32.01	29.64	31.58	33.7	32.48	20.71	31.35	0	34.04	32.88	29.66	33.22	100	100	100	30.9	82.35	33
Rv2539c	aroK	Shikimate kinase AroK (SK)	29.94	37.82	24.54	30.14	33.12	35	38.37	38.69	37.79	44.91	38.82	38.37	100	100	98.86	79.64	85.8	0
Rv3133c	devR	Two component transcriptional regulatory protein DevR (probably LuxR/UhpA-family)	36.27	36.76	34.45	36.36	36.76	37.56	36.14	33.17	35.64	0	30.1	33.5	100	100	100	0	85.12	85.17
Rv3666c	dppA	Probable periplasmic dipeptide-binding lipoprotein DppA	25.96	22.03	20.48	22.15	23.48	0	25.94	24.05	25.09	0	26.39	24.91	99.45	99.45	99.08	0	84.36	0
Rv0014c	pknB	Transmembrane serine/threonine-protein kinase B PknB (protein kinase B) (STPK B)	34.61	0	0	31.2	33.06	0	0	0	0	0	0	0	100	100	100	86.26	86.58	70.03
Rv0020c	fhaA	Conserved protein with FHA domain, FhaA	0	0	0	0	0	0	0	0	0	0	0	0	98.67	97.91	98.67	70.62	68.22	58.13
Rv0199	Rv0199	Probable conserved membrane protein	0	0	0	0	0	0	0	0	0	0	0	0	100	100	94.98	67.58	72.15	52.36
Rv0202c	mmpL11	Probable conserved transmembrane transport protein MmpL11	0	0	0	0	0	0	0	0	0	0	0	0	100	100	99.28	72.57	75.27	69.04
Rv0242c	fabG4	Probable 3-oxoacyl-[acyl-carrier protein] reductase FabG4 (3-ketoacyl-acyl carrier protein reductase)	0	0	0	0	0	0	0	0	0	50	0	0	100	100	99.34	85.02	90.09	83.52
Rv0410c	pknG	Serine/threonine-protein kinase PknG (protein kinase G) (STPK G)	0	0	0	0	0	0	0	0	0	0	0	0	99.87	100	99.73	83.07	85.33	79.57
Rv0529	ccsA	Possible cytochrome C-type biogenesis protein CcsA	0	0	0	0	0	0	0	0	0	0	0	0	100	100	99.69	83.13	84	77.58
Rv1013	pks16	Putative polyketide synthase Pks16	0	0	0	0	0	0	0	0	0	0	0	0	100	100	99.63	82.35	93.38	89.89
Rv1235	lpqY	trehalose ABC transporter substrate-binding lipoprotein LpqY	0	0	0	0	0	0	0	0	0	0	0	0	100	100	100	77.35	76.38	71.33
Rv1821	secA2	Possible preprotein translocase ATPase SecA2	0	0	0	0	0	0	0	0	0	0	0	0	100	100	99.63	86.83	90.65	82.61
Rv2246	kasB	3-oxoacyl-[acyl-carrier protein] synthase 2 KasB (beta-ketoacyl-ACP synthase) (KAS I)	0	0	0	0	35.94	0	0	34.31	39.15	0	0	0	100	100	100	90.57	88.26	79.62
Rv2462c	tig	Probable trigger factor (TF) protein Tig	30.99	27.67	28.5	28.06	25.86	0	25.53	0	25.23	0	0	23.38	99.79	99.79	99.79	71.43	77.38	68.82
Rv3237c	Rv3237c	hypothetical protein	25.97	0	0	0	0	0	0	0	0	0	0	0	100	100	100	80.62	81.25	73.12
Rv3308	pmmB	Probable phosphomannomutase PmmB (phosphomannose mutase)	31.25	30.78	30.43	30.19	33.64	33.57	0	39.2	0	0	38.1	0	99.44	99.81	99.81	76.77	74.34	63.96
Rv3416	whiB3	Transcriptional regulatory protein WhiB-like WhiB3 Contains [4FE-4S] cluster	0	0	0	0	0	0	0	0	0	0	0	0	100	100	100	86.27	86.9	80.39
Rv3417c	groEL1	60 kDa chaperonin 1 GroEL1 (protein CPN60-1) (GroEL protein 1)	0	0	0	0	0	0	0	0	0	0	0	0	100	100	100	82.93	84.34	81.94
Rv3597c	lsr2	Iron-regulated H-NS-like protein Lsr2	0	0	0	0	0	0	0	0	0	0	0	0	100	100	100	92.86	93.52	86.84
Rv3790	dprE1	Decaprenylphosphoryl-beta-D-ribose 2'-oxidase	0	0	0	0	0	0	0	0	0	0	0	0	100	100	99.57	86.55	74.89	84.36
Rv0097	Rv0097	Possible oxidoreductase	0	0	0	0	0	0	0	0	0	0	0	0	100	100	100	76.12	0	0
Rv1020	mfd	Probable transcription-repair coupling factor Mfd (TRCF)	36.83	36.15	36.43	36.08	0	33.63	0	0	0	0	0	0	99.92	100	99.76	84.21	0	79.17
Rv1357c	Rv1357c	hypothetical protein	0	29.6	0	0	0	0	28.12	0	28.74	0	25.19	0	100	100	99.67	72.83	0	0
Rv1358	Rv1358	Probable transcriptional regulatory protein	0	0	0	0	0	0	0	0	0	0	0	0	99.91	99.83	99.91	57.56	0	0
Rv1746	pknF	Anchored-membrane serine/threonine-protein kinase PknF (protein kinase F) (STPK F)	0	0	0	0	0	0	0	0	0	0	0	0	100	99.79	100	0	0	62.37
Rv2092c	helY	ATP-dependent DNA helicase HelY	0	0	0	0	0	0	0	0	0	0	0	0	99.89	99.89	99.67	82.54	0	78.31
Rv2946c	pks1	Probable polyketide synthase Pks1	0	0	0	0	0	0	0	0	0	0	0	0	99.94	99.81	99.81	82.53	0	0
Rv2959c	Rv2959c	Possible methyltransferase (methylase)	0	0	0	0	0	0	0	0	0	0	0	0	100	100	100	75.77	0	0
Rv3874	esxB	10 kDa culture filtrate antigen EsxB (LHP) (CFP10)	0	0	0	0	0	0	0	0	0	0	0	0	100	100	100	40	0	60.82
Rv3875	esxA	6 kDa early secretory antigenic target EsxA (ESAT-6)	0	0	0	0	0	0	0	0	0	0	0	0	100	100	100	36.26	0	71.58
Rv3883c	mycP1	Membrane-anchored mycosin MycP1 (serine protease) (subtilisin-like protease) (subtilase-like) (mycosin-1)	0	0	0	0	0	0	0	0	0	0	0	0	100	99.78	100	79.37	0	72.1
Rv0021c	Rv0021c	hypothetical protein	0	0	0	0	0	0	0	0	0	0	0	0	99.69	99.69	99.69	0	54.11	38.19
Rv0062	celA1	Possible cellulase CelA1 (endoglucanase) (endo-1,4-beta-glucanase) (FI-cmcase) (carboxymethyl cellulase)	0	0	0	0	0	0	0	0	0	0	0	0	99.74	99.74	98.95	0	71.66	65.98
Rv0081	Rv0081	Probable transcriptional regulatory protein	0	32.18	0	0	0	0	0	0	0	0	32.94	0	100	100	100	0	54.81	45.13
Rv0359	Rv0359	Probable conserved integral membrane protein	0	0	0	0	0	0	0	0	0	0	0	0	99.61	99.61	99.23	0	79.84	68.77
Rv0413	mutT3	Possible mutator protein MutT3 (7,8-dihydro-8-oxoguanine-triphosphatase) (8-oxo-dGTPase) (dGTP pyrophosphohydrolase)	0	0	0	0	0	0	0	0	0	0	0	0	100	100	100	0	76.08	77.16
Rv0535	pnp	Probable 5'-methylthioadenosine phosphorylase Pnp (MTA phosphorylase)	0	0	0	0	0	0	0	0	0	39.33	0	0	100	100	99.62	0	78.79	75.97
Rv0539	Rv0539	Probable dolichyl-phosphate sugar synthase (dolichol-phosphate sugar synthetase) (dolichol-phosphate sugar transferase) (sugar phosphoryldolichol synthase)	0	0	0	0	0	0	0	0	0	0	0	0	100	100	99.52	30.05	88.1	77.99
Rv0973c	accA2	Probable acetyl-/propionyl-coenzyme A carboxylase alpha chain (alpha subunit) AccA2: biotin carboxylase + biotin carboxyl carrier protein (BCCP)	0	0	0	0	0	0	0	0	0	0	0	0	100	99.85	99.85	0	82.36	71.17
Rv0974c	accD2	Probable acetyl-/propionyl-CoA carboxylase (beta subunit) AccD2	0	0	0	0	0	0	0	0	0	0	0	0	99.81	99.81	99.62	0	91.49	88.07
Rv2296	Rv2296	Probable haloalkane dehalogenase	0	0	0	0	0	0	0	0	0	0	0	0	100	100	100	0	82.94	53.33
Rv2691	ceoB	TRK system potassium uptake protein CeoB	0	0	0	0	29.77	0	0	0	0	0	0	0	99.56	99.56	99.12	0	88.53	74.89
Rv2887	Rv2887	Probable transcriptional regulatory protein	0	0	0	0	0	0	26.67	0	0	0	0	0	100	100	100	0	79.14	61.9
Rv2911	dacB2	Probable penicillin-binding protein DacB2 (D-alanyl-D-alanine carboxypeptidase) (DD-peptidase) (DD-carboxypeptidase) (PBP) (DD-transpeptidase) (serine-type D-ala-D-ala carboxypeptidase) (D-amino acid hydrolase)	0	30.23	0	0	0	0	0	0	0	0	29.15	28.52	100	100	100	0	83.22	69.89
Rv3452	cut4	Probable cutinase precursor Cut4	0	0	0	0	0	0	0	0	0	0	0	0	100	100	100	0	75.38	58.2
Rv3519	Rv3519	hypothetical protein	0	0	0	0	0	0	0	0	0	0	0	0	100	100	100	0	69.78	66.24
Rv3523	ltp3	Probable lipid carrier protein or keto acyl-CoA thiolase Ltp3	0	0	0	0	0	0	0	0	0	0	0	0	100	100	99.75	0	91.97	89.06
Rv3526	kshA	Oxygenase component of 3-ketosteroid-9-alpha-hydroxylase KshA	0	0	0	0	0	0	0	0	0	23.91	0	0	100	100	99.48	0	91.19	81.87
Rv0024	Rv0024	Putative secreted protein P60-related protein	0	0	0	0	0	0	0	0	0	0	0	0	100	0	97.51	0	68.35	0
Rv0475	hbhA	Iron-regulated heparin binding hemagglutinin HbhA (adhesin)	0	0	0	0	0	0	0	0	0	0	0	0	100	100	100	80.4	87.5	0
Rv1258c	Rv1258c	Probable conserved integral membrane transport protein	0	0	0	0	0	0	0	0	0	0	0	0	99.76	100	99.52	0	72.14	0
Rv1260	Rv1260	Probable oxidoreductase	25.73	0	0	0	0	0	0	0	25.53	28.39	0	0	100	0	100	0	81.33	43.2
Rv1625c	cya	Membrane-anchored adenylyl cyclase Cya (ATP pyrophosphate-lyase) (adenylate cyclase)	0	0	0	0	0	0	0	0	0	0	0	0	100	99.76	100	0	72.01	0
Rv1660	pks10	Chalcone synthase Pks10	0	0	0	0	0	0	0	0	0	0	0	0	99.72	100	100	0	82.44	0
Rv3295	Rv3295	Probable transcriptional regulatory protein (probably TetR-family)	0	0	0	0	0	0	0	0	0	0	0	0	100	100	100	85.45	80.09	0
Rv3310	sapM	Acid phosphatase (acid phosphomonoesterase) (phosphomonoesterase) (glycerophosphatase)	0	0	0	0	0	0	0	0	0	0	0	0	99.67	99.67	99	0	75.56	0
Rv0195	Rv0195	Possible two component transcriptional regulatory protein (probably LuxR-family)	0	0	0	0	0	0	0	0	0	0	0	0	100	100	99.53	0	0	0
Rv0386	Rv0386	Probable transcriptional regulatory protein (probably LuxR/UhpA-family)	0	0	0	0	0	0	0	0	0	0	0	0	0	99.91	100	0	0	0
Rv0574c	Rv0574c	hypothetical protein	25.69	0	0	0	0	0	0	0	0	0	0	0	100	99.74	91.05	0	0	0
Rv0890c	Rv0890c	Probable transcriptional regulatory protein (probably LuxR-family)	0	0	0	0	0	0	0	0	0	0	0	0	99.77	99.89	99.77	0	0	0
Rv0894	Rv0894	Possible transcriptional regulatory protein (possibly LuxR-family)	0	0	0	0	0	0	0	0	0	0	0	0	100	100	99.75	0	0	0
Rv1102c	mazF3	Toxin MazF3	0	0	0	0	0	0	0	0	0	0	0	0	99.03	99.03	0	0	0	0
Rv1176c	Rv1176c	hypothetical protein	25	0	0	0	0	0	0	0	0	0	33.52	0	100	100	100	0	34.25	0
Rv1991c	mazF6	Toxin MazF6	38.18	37.5	36.45	37.38	0	0	0	0	0	0	0	0	100	100	100	0	0	0
Rv1996	Rv1996	Universal stress protein family protein	0	0	0	0	0	0	0	0	0	0	0	0	100	100	99.68	0	0	0
Rv2300c	Rv2300c	hypothetical protein	0	0	0	0	0	0	0	0	0	0	0	0	100	100	100	0	0	0
Rv2338c	moeW	Possible molybdopterin biosynthesis protein MoeW	26.32	0	0	0	0	0	0	0	0	24.71	0	0	100	100	100	0	0	0
Rv2488c	Rv2488c	Probable transcriptional regulatory protein (LuxR-family)	0	0	0	0	0	0	0	0	0	0	0	0	99.91	100	92.82	0	0	0
Rv2801c	mazF9	Toxin MazF9	0	0	0	0	0	0	40.96	0	0	0	0	0	100	100	98.31	0	0	0
Rv2914c	pknI	Probable transmembrane serine/threonine-protein kinase I PknI (protein kinase I) (STPK I) (phosphorylase B kinase kinase) (hydroxyalkyl-protein kinase)	0	0	0	0	0	0	0	0	0	0	0	0	100	100	100	0	0	0
Rv3312A	Rv3312A	Secreted protein antigen	0	0	0	0	0	0	0	0	0	0	0	0	100	100	100	0	0	0
Rv3357	relJ	Antitoxin RelJ	0	0	38.96	0	0	0	50	0	0	0	0	0	100	100	100	0	0	0
Rv3358	relK	Toxin RelK	0	0	41.67	0	0	52.44	49.35	0	0	0	0	0	100	100	100	0	0	0
Rv3784	Rv3784	Possible dTDP-glucose 4,6-dehydratase	0	0	0	0	0	0	0	0	0	0	26.02	0	100	100	99.69	0	0	0
Rv3852	hns	Possible histone-like protein Hns	0	0	0	0	0	0	0	0	0	0	0	0	100	100	100	0	0	0
