# Supplementary material for: Computational Identification of the Proteins Associated With Quorum Sensing and Biofilm Formation in Mycobacterium tuberculosis
Source: Front Microbiol. 2020 Jan 22;10:3011. doi: 10.3389/fmicb.2019.03011 (PMC6988586; doi:10.3389/fmicb.2019.03011)
Supplement: TABLE S3 — Molecular interaction network of the BQAPs. [file Table_3.XLSX]

## Sheet: Supplementary Table 3
#Supplementary Table 3: Molecular Interaction Network of the BQAPs.
#Columns 1 and 2 – Interacting Proteins and Column 3 denotes the nature of the interaction
#(PPI – protein-protein interactions, Reg – gene regulatory interactions and ExpCorr – high correlation in gene expression)
#
#
#Protein 1	Protein 2	Interaction
accA2	accD2	ExpCorr; PPI
devR	Rv0081	Reg; ExpCorr
devR	Rv0574c	Reg; ExpCorr
devR	Rv1996	Reg; ExpCorr
esxB	esxA	ExpCorr; PPI
fabG4	kasB	ExpCorr; PPI
kasA	kasB	ExpCorr; PPI
lsr2	esxA	Reg; ExpCorr
mprA	sigB	Reg; PPI
narL	ccsA	Reg; ExpCorr
pknG	regX3	ExpCorr; PPI
regX3	accA2	Reg; ExpCorr
sigB	nrdH	Reg; ExpCorr
whiB3	groEL1	Reg; ExpCorr
Rv0021c	sugB	ExpCorr
Rv0024	whiB3	PPI
Rv0081	Rv0097	Reg
Rv0081	Rv0574c	ExpCorr
Rv0081	Rv1996	ExpCorr
Rv0081	crp	Reg
Rv0081	esxA	Reg
Rv0081	fmt	Reg
Rv0081	gltB	Reg
Rv0081	hbhA	Reg
Rv0081	icl1	Reg
Rv0081	mrsA	Reg
Rv0081	mutT3	Reg
Rv0081	mycP1	Reg
Rv0081	pks16	Reg
Rv0081	rfe	Reg
Rv0081	tig	Reg
Rv0097	pknI	PPI
Rv0199	mmpL11	ExpCorr
Rv0386	mazF6	ExpCorr
Rv0386	pknG	PPI
Rv0539	zwf2	ExpCorr
Rv0566c	dacB2	ExpCorr
Rv0574c	Rv1996	ExpCorr
Rv0574c	mazF6	ExpCorr
Rv0890c	pks1	ExpCorr
Rv1354c	Rv1357c	PPI
Rv1357c	Rv1358	ExpCorr
Rv2136c	sapM	ExpCorr
Rv2216	pknG	PPI
Rv2296	hns	ExpCorr
Rv2296	ppk1	ExpCorr
Rv2887	hbhA	Reg
Rv2887	lsr2	ExpCorr
Rv2887	moeW	Reg
Rv2959c	rplM	ExpCorr
Rv3295	Rv3519	ExpCorr
Rv3519	esxA	ExpCorr
Rv3519	esxB	ExpCorr
Rv3519	pknB	PPI
Rv3519	pknF	PPI
devR	Rv0566c	Reg
accA2	fmt	ExpCorr
accA2	groEL1	ExpCorr
accA2	mazF6	ExpCorr
accD2	cut4	ExpCorr
ackA	Rv0539	ExpCorr
ackA	Rv0890c	ExpCorr
ackA	ccsA	ExpCorr
ackA	narL	ExpCorr
ackA	pknF	ExpCorr
ackA	zwf2	ExpCorr
carB	dprE1	ExpCorr
carB	gltB	ExpCorr
carB	groEL1	PPI
carB	pknF	ExpCorr
carB	pks1	ExpCorr
ccsA	dprE1	ExpCorr
ccsA	pknF	ExpCorr
ccsA	pks1	ExpCorr
ccsA	rfe	ExpCorr
ccsA	zwf2	ExpCorr
ceoB	esxB	PPI
ceoB	pmmB	PPI
crp	Rv3295	Reg
crp	ackA	Reg
crp	esxA	ExpCorr
crp	esxB	ExpCorr
crp	fmt	Reg
crp	galU	Reg
crp	guaB2	Reg
crp	hbhA	Reg
crp	lpqY	Reg
crp	sugA	Reg
crp	sugB	Reg
crp	sugC	Reg
cut4	ftsH	ExpCorr
cut4	kshA	ExpCorr
cya	kshA	ExpCorr
cya	relA	ExpCorr
dacB2	Rv2959c	ExpCorr
dacB2	mrsA	ExpCorr
devR	Rv2300c	Reg
devR	fabG4	Reg
devR	gltB	Reg
devR	icl1	Reg
devR	pknI	Reg
devR	tig	Reg
eno	aroK	PPI
eno	dacB2	ExpCorr
eno	pknB	PPI
eno	pknF	PPI
eno	pknG	PPI
eno	rplM	PPI
eno	sapM	ExpCorr
fabG4	Rv2216	ExpCorr
fabG4	kasA	PPI
fhaA	Rv2216	ExpCorr
fhaA	Rv2296	ExpCorr
fhaA	Rv3295	ExpCorr
fhaA	Rv3519	ExpCorr
fhaA	esxA	ExpCorr
fhaA	esxB	ExpCorr
fhaA	hbhA	ExpCorr
fhaA	lsr2	ExpCorr
fhaA	mazF3	ExpCorr
fhaA	mmpL11	ExpCorr
fmt	ceoB	PPI
galU	Rv3784	PPI
galU	eno	ExpCorr
galU	mrsA	PPI
galU	rfe	PPI
groEL1	pknG	PPI
guaB2	groEL1	PPI
guaB2	regX3	PPI
hbhA	Rv2216	ExpCorr
hbhA	Rv3295	ExpCorr
hbhA	Rv3784	ExpCorr
hbhA	pknB	PPI
hbhA	pknF	PPI
hbhA	pknG	PPI
hbhA	pknI	PPI
helY	mycP1	ExpCorr
hns	esxA	ExpCorr
inhA	kasA	PPI
inhA	kasB	PPI
inhA	rplM	ExpCorr
inhA	tig	ExpCorr
kasA	pks1	PPI
kasA	rplM	ExpCorr
kasB	hns	ExpCorr
kshA	pknG	PPI
lpqY	sugA	PPI
lpqY	sugB	PPI
lpqY	sugC	PPI
lsr2	Rv0097	Reg
lsr2	esxB	ExpCorr
lsr2	hbhA	Reg
lsr2	icl1	Reg
lsr2	mutT3	Reg
ltp3	pknF	PPI
ltp3	pknG	PPI
ltp3	pknI	PPI
mazF3	esxA	ExpCorr
mazF3	esxB	ExpCorr
mazF3	nrdH	ExpCorr
mazF6	Rv1996	ExpCorr
mazF6	groEL1	ExpCorr
mazF9	relK	ExpCorr
mfd	sapM	ExpCorr
mfd	sigB	PPI
mgtE	sugC	ExpCorr
mmpL11	Rv2216	ExpCorr
mmpL11	Rv3295	ExpCorr
mmpL11	fabG4	ExpCorr
mmpL11	helY	ExpCorr
mmpL11	ppk1	ExpCorr
mprA	Rv0081	Reg
mprA	Rv0574c	Reg
mprA	Rv1354c	PPI
mprA	Rv1357c	PPI
mprA	groEL1	Reg
mprA	icl1	Reg
mprA	pks16	Reg
mprA	regX3	PPI
mrsA	ftsH	PPI
mrsA	rplM	PPI
mtn	groEL1	ExpCorr
mtn	mazF6	ExpCorr
mtn	murB	ExpCorr
mtn	pks16	ExpCorr
murB	carB	ExpCorr
murB	hns	ExpCorr
murB	murE	PPI
murB	pks16	ExpCorr
murE	Rv2216	ExpCorr
murE	pknG	PPI
mutT3	pnp	PPI
narL	helY	ExpCorr
narL	mycP1	ExpCorr
nrdH	esxA	ExpCorr
nrdH	esxB	ExpCorr
pknB	accA2	PPI
pknB	esxA	ExpCorr
pknB	esxB	ExpCorr
pknB	fhaA	PPI
pknB	fmt	PPI
pknB	groEL1	PPI
pknB	mycP1	ExpCorr
pknB	narL	PPI
pknB	pknF	PPI
pknB	pknG	PPI
pknB	pknI	PPI
pknB	pks1	ExpCorr
pknB	pmmB	PPI
pknB	zwf2	ExpCorr
pknF	dprE1	ExpCorr
pknF	fhaA	PPI
pknF	groEL1	PPI
pknF	pknG	PPI
pknF	pknI	PPI
pknF	pks1	ExpCorr
pknG	cya	ExpCorr
pknG	helY	ExpCorr
pknG	pknI	PPI
pks1	dprE1	ExpCorr
pks1	gltB	ExpCorr
pks10	ftsH	ExpCorr
pks16	Rv2296	ExpCorr
pks16	Rv2887	ExpCorr
pks16	groEL1	ExpCorr
pks16	hns	ExpCorr
pks16	kasA	ExpCorr
pks16	kasB	ExpCorr
pks16	lsr2	ExpCorr
pmmB	rplM	PPI
pnp	galU	PPI
regX3	Rv0097	Reg
regX3	Rv1354c	PPI
regX3	Rv1357c	PPI
regX3	Rv1996	Reg
regX3	Rv2488c	Reg
regX3	accD2	Reg
regX3	cut4	ExpCorr
regX3	cya	ExpCorr
regX3	devR	Reg
regX3	groEL1	Reg
regX3	kasA	Reg
regX3	kasB	Reg
regX3	kshA	ExpCorr
regX3	sapM	Reg
regX3	sigB	PPI
relJ	relK	PPI
relK	cut4	ExpCorr
sapM	pknI	PPI
secA2	crp	ExpCorr
secA2	esxB	ExpCorr
sigB	Rv2136c	Reg
sigB	esxA	Reg
sigB	esxB	Reg
sigB	groEL1	Reg
sigB	helY	PPI
sigB	icl1	Reg
sigB	kasA	Reg
sigB	kasB	Reg
sigB	whiB3	PPI
sugA	sugB	PPI
sugA	sugC	PPI
sugB	sugC	PPI
tig	ceoB	ExpCorr
tig	ftsH	PPI
tig	hns	ExpCorr
typA	helY	ExpCorr
typA	mycP1	ExpCorr
typA	pknF	ExpCorr
typA	rplM	PPI
whiB3	Rv2136c	Reg
whiB3	icl1	Reg
zwf2	gltB	ExpCorr
zwf2	pknF	ExpCorr
zwf2	sapM	ExpCorr
