# Supplementary material for: Computational Identification of the Proteins Associated With Quorum Sensing and Biofilm Formation in Mycobacterium tuberculosis
Source: Front Microbiol. 2020 Jan 22;10:3011. doi: 10.3389/fmicb.2019.03011 (PMC6988586; doi:10.3389/fmicb.2019.03011)
Supplement: TABLE S4 — List of high centrality nodes in the BQAP molecular interaction network. [file Table_4.XLSX]

## Sheet: Supplementary Table 4
#Supplementary Table 4: List of high centrality nodes in the BQAP Molecular Interaction Network
#Gene	Protein	Funtion
Rv0020c	fhaA	Conserved protein with FHA domain, FhaA
Rv0097	Rv0097	Possible oxidoreductase
Rv0202c	mmpL11	Probable conserved transmembrane transport protein MmpL11
Rv0410c	pknG	Serine/threonine-protein kinase PknG (protein kinase G) (STPK G)
Rv0475	hbhA	Iron-regulated heparin binding hemagglutinin HbhA (adhesin)
Rv1013	pks16	Putative polyketide synthase Pks16
Rv1996	Rv1996	Universal stress protein family protein
Rv2914c	pknI	Probable transmembrane serine/threonine-protein kinase I PknI (protein kinase I) (STPK I) (phosphorylase B kinase kinase) (hydroxyalkyl-protein kinase)
Rv2946c	pks1	Probable polyketide synthase Pks1
Rv3443c	rplM	50S ribosomal protein L13 RplM
Rv3452	cut4	Probable cutinase precursor Cut4
Rv0014c	pknB	Transmembrane serine/threonine-protein kinase B PknB (protein kinase B) (STPK B)
Rv0081	Rv0081	Probable transcriptional regulatory protein
Rv0409	ackA	Probable acetate kinase AckA (acetokinase)
Rv0491	regX3	Two component sensory transduction protein RegX3 (transcriptional regulatory protein) (probably LuxR-family)
Rv0529	ccsA	Possible cytochrome C-type biogenesis protein CcsA
Rv0973c	accA2	Probable acetyl-/propionyl-coenzyme A carboxylase alpha chain (alpha subunit) AccA2: biotin carboxylase + biotin carboxyl carrier protein (BCCP)
Rv0981	mprA	Mycobacterial persistence regulator MRPA (two component response transcriptional regulatory protein)
Rv0993	galU	UTP--glucose-1-phosphate uridylyltransferase GalU (UDP-glucose pyrophosphorylase) (UDPGP) (alpha-D-glucosyl-1-phosphate uridylyltransferase) (uridine diphosphoglucose pyrophosphorylase)
Rv1023	eno	Probable enolase Eno
Rv1406	fmt	Probable methionyl-tRNA formyltransferase Fmt
Rv1447c	zwf2	Probable glucose-6-phosphate 1-dehydrogenase Zwf2 (G6PD)
Rv1746	pknF	Anchored-membrane serine/threonine-protein kinase PknF (protein kinase F) (STPK F)
Rv2245	kasA	3-oxoacyl-[acyl-carrier protein] synthase 1 KasA (beta-ketoacyl-ACP synthase) (KAS I)
Rv2246	kasB	3-oxoacyl-[acyl-carrier protein] synthase 2 KasB (beta-ketoacyl-ACP synthase) (KAS I)
Rv2462c	tig	Probable trigger factor (TF) protein Tig
Rv2710	sigB	RNA polymerase sigma factor SigB
Rv3133c	devR	Two component transcriptional regulatory protein DevR (probably LuxR/UhpA-family)
Rv3358	relK	Toxin RelK
Rv3411c	guaB2	Probable inosine-5'-monophosphate dehydrogenase GuaB2 (imp dehydrogenase) (inosinic acid dehydrogenase) (inosinate dehydrogenase) (imp oxidoreductase) (inosine-5'-monophosphate oxidoreductase) (IMPDH) (IMPD)
Rv3417c	groEL1	60 kDa chaperonin 1 GroEL1 (protein CPN60-1) (GroEL protein 1)
Rv3441c	mrsA	Probable phospho-sugar mutase / MrsA protein homolog
Rv3597c	lsr2	Iron-regulated H-NS-like protein Lsr2
Rv3610c	ftsH	Membrane-bound protease FtsH (cell division protein)
Rv3676	crp	Transcriptional regulatory protein Crp (Crp/Fnr-family)
Rv3874	esxB	10 kDa culture filtrate antigen EsxB (LHP) (CFP10)
Rv3875	esxA	6 kDa early secretory antigenic target EsxA (ESAT-6)
