# Supplementary material for: Computational Identification of the Proteins Associated With Quorum Sensing and Biofilm Formation in Mycobacterium tuberculosis
Source: Front Microbiol. 2020 Jan 22;10:3011. doi: 10.3389/fmicb.2019.03011 (PMC6988586; doi:10.3389/fmicb.2019.03011)
Supplement: TABLE S5 — Interactions between nodes in the identified network motifs. [file Table_5.XLSX]

## Sheet: Supplementary Table 5
#Supplementary Table 5:Interactions between nodes in the identified network motifs
Complex_1
eno	pknB	PPI
eno	pknF	PPI
eno	pknG	PPI
groEL1	pknG	PPI
hbhA	pknB	PPI
hbhA	pknF	PPI
hbhA	pknG	PPI
hbhA	pknI	PPI
pknB	groEL1	PPI
pknB	pknF	PPI
pknB	pknG	PPI
pknB	pknI	PPI
pknF	groEL1	PPI
pknF	pknG	PPI
pknF	pknI	PPI
pknG	pknI	PPI
Complex_2
pknG	regX3	ExpCorr-PPI
regX3	accA2	Reg-ExpCorr
accA2	groEL1	ExpCorr
groEL1	pknG	PPI
pknB	accA2	PPI
pknB	groEL1	PPI
pknB	pknF	PPI
pknB	pknG	PPI
pknF	groEL1	PPI
pknF	pknG	PPI
regX3	groEL1	Reg
Complex_3
esxB	esxA	ExpCorr-PPI
lsr2	esxA	Reg-ExpCorr
Rv3519	esxA	ExpCorr
Rv3519	esxB	ExpCorr
Rv3519	pknB	PPI
fhaA	Rv3519	ExpCorr
fhaA	esxA	ExpCorr
fhaA	esxB	ExpCorr
fhaA	lsr2	ExpCorr
lsr2	esxB	ExpCorr
pknB	esxA	ExpCorr
pknB	esxB	ExpCorr
pknB	fhaA	PPI
Complex_4
esxB	esxA	ExpCorr-PPI
sigB	nrdH	Reg-ExpCorr
fhaA	esxA	ExpCorr
fhaA	esxB	ExpCorr
fhaA	mazF3	ExpCorr
mazF3	esxA	ExpCorr
mazF3	esxB	ExpCorr
mazF3	nrdH	ExpCorr
nrdH	esxA	ExpCorr
nrdH	esxB	ExpCorr
sigB	esxA	Reg
sigB	esxB	Reg
Complex_5
devR	Rv0081	Reg-ExpCorr
devR	Rv0574c	Reg-ExpCorr
devR	Rv1996	Reg-ExpCorr
Rv0081	Rv0574c	ExpCorr
Rv0081	Rv1996	ExpCorr
Rv0574c	Rv1996	ExpCorr
mprA	Rv0081	Reg
mprA	Rv0574c	Reg
mprA	regX3	PPI
regX3	Rv1996	Reg
regX3	devR	Reg
Complex_6
carB	groEL1	PPI
carB	pknF	ExpCorr
groEL1	pknG	PPI
hbhA	pknB	PPI
hbhA	pknF	PPI
hbhA	pknG	PPI
pknB	groEL1	PPI
pknB	pknF	PPI
pknB	pknG	PPI
pknF	groEL1	PPI
pknF	pknG	PPI
Complex_7
devR	Rv0081	Reg-ExpCorr
devR	Rv0574c	Reg-ExpCorr
devR	Rv1996	Reg-ExpCorr
Rv0081	Rv0574c	ExpCorr
Rv0081	Rv1996	ExpCorr
Rv0081	icl1	Reg
Rv0574c	Rv1996	ExpCorr
devR	icl1	Reg
mprA	Rv0081	Reg
mprA	Rv0574c	Reg
mprA	icl1	Reg
Complex_8
mprA	sigB	Reg-PPI
whiB3	groEL1	Reg-ExpCorr
mprA	groEL1	Reg
mprA	icl1	Reg
mprA	regX3	PPI
regX3	groEL1	Reg
regX3	sigB	PPI
sigB	groEL1	Reg
sigB	icl1	Reg
sigB	whiB3	PPI
whiB3	icl1	Reg
Complex_9
narL	ccsA	Reg-ExpCorr
ackA	ccsA	ExpCorr
ackA	narL	ExpCorr
ackA	pknF	ExpCorr
ackA	zwf2	ExpCorr
ccsA	pknF	ExpCorr
ccsA	zwf2	ExpCorr
pknB	narL	PPI
pknB	pknF	PPI
pknB	zwf2	ExpCorr
zwf2	pknF	ExpCorr
Complex_10
hbhA	pknB	PPI
hbhA	pknF	PPI
hbhA	pknG	PPI
hbhA	pknI	PPI
ltp3	pknF	PPI
ltp3	pknG	PPI
ltp3	pknI	PPI
pknB	pknF	PPI
pknB	pknG	PPI
pknB	pknI	PPI
pknF	pknG	PPI
pknF	pknI	PPI
pknG	pknI	PPI
Complex_11
fabG4	kasB	ExpCorr-PPI
kasA	kasB	ExpCorr-PPI
fabG4	kasA	PPI
regX3	kasA	Reg
regX3	kasB	Reg
regX3	sigB	PPI
sigB	kasA	Reg
sigB	kasB	Reg
Complex_12
crp	lpqY	Reg
crp	sugA	Reg
crp	sugB	Reg
crp	sugC	Reg
lpqY	sugA	PPI
lpqY	sugB	PPI
lpqY	sugC	PPI
sugA	sugB	PPI
sugA	sugC	PPI
sugB	sugC	PPI
Complex_13
carB	dprE1	ExpCorr
carB	pknF	ExpCorr
carB	pks1	ExpCorr
ccsA	dprE1	ExpCorr
ccsA	pknF	ExpCorr
ccsA	pks1	ExpCorr
pknF	dprE1	ExpCorr
pknF	pks1	ExpCorr
pks1	dprE1	ExpCorr
Complex_14
devR	Rv0081	Reg-ExpCorr
devR	Rv0574c	Reg-ExpCorr
devR	Rv1996	Reg-ExpCorr
Rv0081	Rv0574c	ExpCorr
Rv0081	Rv1996	ExpCorr
Rv0081	gltB	Reg
Rv0574c	Rv1996	ExpCorr
devR	gltB	Reg
Complex_15
devR	Rv0081	Reg-ExpCorr
devR	Rv0574c	Reg-ExpCorr
devR	Rv1996	Reg-ExpCorr
Rv0081	Rv0574c	ExpCorr
Rv0081	Rv1996	ExpCorr
Rv0081	tig	Reg
Rv0574c	Rv1996	ExpCorr
devR	tig	Reg
Complex_16
Rv0539	zwf2	ExpCorr
ackA	Rv0539	ExpCorr
ackA	ccsA	ExpCorr
ackA	pknF	ExpCorr
ackA	zwf2	ExpCorr
ccsA	pknF	ExpCorr
ccsA	zwf2	ExpCorr
zwf2	pknF	ExpCorr
Complex_17
ackA	ccsA	ExpCorr
ackA	pknF	ExpCorr
ackA	zwf2	ExpCorr
ccsA	pknF	ExpCorr
ccsA	zwf2	ExpCorr
zwf2	pknF	ExpCorr
Complex_18
Rv0081	crp	Reg
Rv0081	esxA	Reg
Rv0081	hbhA	Reg
crp	esxA	ExpCorr
crp	hbhA	Reg
Complex_19
Rv0081	Rv0574c	ExpCorr
Rv0081	pks16	Reg
mprA	Rv0081	Reg
mprA	Rv0574c	Reg
mprA	pks16	Reg
Complex_20
fabG4	Rv2216	ExpCorr
fhaA	Rv2216	ExpCorr
fhaA	mmpL11	ExpCorr
mmpL11	Rv2216	ExpCorr
mmpL11	fabG4	ExpCorr
Complex_21
Rv0081	crp	Reg
Rv0081	hbhA	Reg
crp	Rv3295	Reg
crp	hbhA	Reg
hbhA	Rv3295	ExpCorr
Complex_22
pknG	regX3	ExpCorr-PPI
cya	kshA	ExpCorr
kshA	pknG	PPI
pknG	cya	ExpCorr
regX3	cya	ExpCorr
regX3	kshA	ExpCorr
Complex_23
regX3	accA2	Reg-ExpCorr
accA2	groEL1	ExpCorr
accA2	mazF6	ExpCorr
mazF6	groEL1	ExpCorr
regX3	groEL1	Reg
Complex_24
mprA	groEL1	Reg
mprA	pks16	Reg
mtn	groEL1	ExpCorr
mtn	pks16	ExpCorr
pks16	groEL1	ExpCorr
Complex_25
Rv1354c	Rv1357c	PPI
mprA	Rv1354c	PPI
mprA	Rv1357c	PPI
mprA	regX3	PPI
regX3	Rv1354c	PPI
regX3	Rv1357c	PPI
Complex_26
kasB	hns	ExpCorr
murB	hns	ExpCorr
murB	pks16	ExpCorr
pks16	hns	ExpCorr
pks16	kasB	ExpCorr
Complex_27
accA2	accD2	ExpCorr-PPI
regX3	accA2	Reg-ExpCorr
accD2	cut4	ExpCorr
regX3	accD2	Reg
regX3	cut4	ExpCorr
Complex_28
accA2	fmt	ExpCorr
accA2	groEL1	ExpCorr
pknB	accA2	PPI
pknB	fmt	PPI
pknB	groEL1	PPI
Complex_29
fabG4	kasB	ExpCorr-PPI
kasA	kasB	ExpCorr-PPI
fabG4	kasA	PPI
inhA	kasA	PPI
inhA	kasB	PPI
Complex_30
Rv2887	hbhA	Reg
Rv2887	lsr2	ExpCorr
lsr2	hbhA	Reg
pks16	Rv2887	ExpCorr
pks16	lsr2	ExpCorr
Complex_31
kasA	kasB	ExpCorr-PPI
inhA	kasA	PPI
inhA	kasB	PPI
inhA	rplM	ExpCorr
kasA	rplM	ExpCorr
Complex_32
helY	mycP1	ExpCorr
narL	helY	ExpCorr
narL	mycP1	ExpCorr
typA	helY	ExpCorr
typA	mycP1	ExpCorr
Complex_33
Rv2296	hns	ExpCorr
kasB	hns	ExpCorr
pks16	Rv2296	ExpCorr
pks16	hns	ExpCorr
pks16	kasB	ExpCorr
Complex_34
Rv2216	pknG	PPI
hbhA	Rv2216	ExpCorr
hbhA	pknG	PPI
murE	Rv2216	ExpCorr
murE	pknG	PPI
Complex_35
regX3	accA2	Reg-ExpCorr
accA2	groEL1	ExpCorr
guaB2	groEL1	PPI
guaB2	regX3	PPI
regX3	groEL1	Reg
Complex_36
whiB3	groEL1	Reg-ExpCorr
sigB	Rv2136c	Reg
sigB	groEL1	Reg
sigB	whiB3	PPI
whiB3	Rv2136c	Reg
Complex_37
esxB	esxA	ExpCorr-PPI
crp	esxA	ExpCorr
crp	esxB	ExpCorr
secA2	crp	ExpCorr
secA2	esxB	ExpCorr
